# Supplementary material for: The Genetic Loci Associated with Fiber Development in Upland Cotton (Gossypium hirsutum L.) Were Mapped by the BSA-Seq Technique
Source: Plants (Basel). 2025 Sep 7;14(17):2804. doi: 10.3390/plants14172804 (PMC12430576; doi:10.3390/plants14172804)
Supplement: Supplementary file 1 [file plants-14-02804-s001.zip]

Archive with 6 entries (6 files):
- 1.Supplementary Table S1. The quality summary of BSA-Seq data.xls
- 2.Supplementary Table S2. The results of SNP annotation.xls
- 3. Supplementary Table S3. The basic situation of 6 candidate genes.xlsx
- 4.Supplementary Table S4. The gene-specific primers.xlsx
- 5.Supplementary Table S5. The RT-qPCR primers.xlsx
- 6.Supplementary Table S6. The amount of RNA per one tube used in qPCR primers.xlsx
