# Supplementary material for: The Genetic Loci Associated with Fiber Development in Upland Cotton (Gossypium hirsutum L.) Were Mapped by the BSA-Seq Technique
Source: Plants (Basel). 2025 Sep 7;14(17):2804. doi: 10.3390/plants14172804 (PMC12430576; doi:10.3390/plants14172804)
Supplement: Supplementary file 1 [file plants-14-02804-s001.zip › 1.Supplementary Table S1. The quality summary of BSA-Seq data.xls]

## Sheet: CleanData_QCsummary
1.Supplementary Table S1. The quality summary of BSA-Seq data
Sample	Reads_Num	Total_Bases(bp)	N(%)	GC(%)	Q20(%)	Q30(%)
P60	339711060	50956659000	0	35.48	96.92	91.8
P36	335247574	50287136100	0	35.66	96.89	91.8
HC1	511222898	76683434700	0	35.35	96.55	91.12
HC2	514692456	77203868400	0	35.58	96.39	90.81
Sample : Sample name. Reads_Num：the total number of reads on the reference genome was compared. Total_Bases(bp)：the total reads of valid sequencing data. N(%)：Percentage of fuzzy bases. GC(%) : the percentage of the total number of bases G and C in the total number of bases. Q20(%) : Percentage of bases correctly identified above 99 %.. Q30(%) : Percentage of bases correctly identified above 99.9…
