# Supplementary material for: The Genetic Loci Associated with Fiber Development in Upland Cotton (Gossypium hirsutum L.) Were Mapped by the BSA-Seq Technique
Source: Plants (Basel). 2025 Sep 7;14(17):2804. doi: 10.3390/plants14172804 (PMC12430576; doi:10.3390/plants14172804)
Supplement: Supplementary file 1 [file plants-14-02804-s001.zip › 2.Supplementary Table S2. The results of SNP annotation.xls]

## Sheet: SNP_Annotation_Statistics
2. Supplementary Table S2. SNP_Annotation_Statistics
Type	Number	Percentage
exonic total	255107	1.48
synonymous SNV	89499	0.52
nonsynonymous SNV	159457	0.92
stopgain	3920	0.02
stoploss	963	0.01
unknown	1268	0.01
splicing	1024	0.01
ncRNA total	0	0
ncRNA_exonic	0	0
ncRNA_splicing	0	0
ncRNA_exonic;Bsplicing	0	0
ncRNA_intronic	0	0
intronic	608955	3.52
intergenic	15533219	89.83
UTR5	0	0
UTR3	0	0
UTR5;BUTR3	0	0
upstream	475406	2.75
downstream	393038	2.27
upstream;Bdownstream	24646	0.14
Total	17291395	100
