# Supplementary material for: The Genetic Loci Associated with Fiber Development in Upland Cotton (Gossypium hirsutum L.) Were Mapped by the BSA-Seq Technique
Source: Plants (Basel). 2025 Sep 7;14(17):2804. doi: 10.3390/plants14172804 (PMC12430576; doi:10.3390/plants14172804)
Supplement: Supplementary file 1 [file plants-14-02804-s001.zip › 3. Supplementary Table S3. The basic situation of 6 candidate genes.xlsx]

## Sheet: The basic situation of 6 candid
3. Supplementary Table S3. The basic situation of 6 candidate genes
Serial Number	Gene_ID	Chromosome	Position	description	Ref	Alt	HC1_genotype	HC1_depth	HC1_SNP-index	HC2_genotype	HC2_depth	HC2_SNP-index	P36_genotype	P36_depth	P60_genotype	P60_depth	Region	Genotype
1	GH_A10G1031	A10	20765772	Not available	A	G	0|1	7|7	0.5	0|1	5|7	0.583333	0|0	15|0	1|1	0|11	nonsynonymous SNV	het
2	GH_A10G1040	A10	21225464	Probable serine/threonine-protein kinase At1g54610	A	C	0|1	13|3	0.1875	0|1	11|19	0.633333	0|0	15|0	1|1	0|18	nonsynonymous SNV	het
3	GH_A10G1041	A10	21325068	Tyramine/octopamine receptor	C	G	0|1	20|7	0.259259	0|1	16|20	0.555556	0|0	21|0	1|1	4|13	nonsynonymous SNV	het
4	GH_A10G1043	A10	21331712	Inactive beta-amylase 9	T	C	0|1	19|7	0.269231	0|1	10|14	0.583333	0|0	15|0	1|1	0|17	nonsynonymous SNV	het
5	GH_A10G1043	A10	21332765	Inactive beta-amylase 9	G	C	0|1	19|14	0.424242	0|1	8|15	0.652174	0|0	18|0	1|1	0|15	nonsynonymous SNV	het
6	GH_A10G1053	A10	21806857	Peroxidase 24	C	A	0|1	17|2	0.105263	0|1	12|13	0.52	0|0	20|0	1|1	0|18	nonsynonymous SNV	het
7	GH_A10G1055	A10	21822791	Serine/arginine-rich splicing factor SC35	T	A	0|1	13|1	0.0714286	0|1	11|15	0.576923	0|0	21|0	1|1	0|7	nonsynonymous SNV	het
