# Supplementary material for: The Genetic Loci Associated with Fiber Development in Upland Cotton (Gossypium hirsutum L.) Were Mapped by the BSA-Seq Technique
Source: Plants (Basel). 2025 Sep 7;14(17):2804. doi: 10.3390/plants14172804 (PMC12430576; doi:10.3390/plants14172804)
Supplement: Supplementary file 1 [file plants-14-02804-s001.zip › 4.Supplementary Table S4. The gene-specific primers.xlsx]

## Sheet: The gene-specific primers
4. Supplementary Table S4. The gene-specific primers
Primer name	Sequence
GH_A10G1043-2300-F	AGAACACGGGGGACGAGCTCATGGAGGTCTCGGTAATTAGGAGTT
GH_A10G1043-2300-R	ACCATGGTGTCGACTCTAGAAGCTGTCTGCAAGTGGATGTTTGG
F-RNAi-GH_A10G1043.1-F	GAGAGAACACGGGGGACGAGCTCTTCTTGAATCCAAGTCTCCTGCAAC
F-RNAi-GH_A10G1043.1-R	GTTCTACTTACGTAATCGGATCCGTTGACTCGAAGCGTGGAAGC
R-RNAi-GH_A10G1043.1-F	TCTTGTGTGTTTGCAGGTCTAGAGTTGACTCGAAGCGTGGAAGC
R-RNAi-GH_A10G1043.1-R	GAACGAAAGCTCTGCAGGTCGACTTCTTGAATCCAAGTCTCCTGCAAC
