# Supplementary material for: The Genetic Loci Associated with Fiber Development in Upland Cotton (Gossypium hirsutum L.) Were Mapped by the BSA-Seq Technique
Source: Plants (Basel). 2025 Sep 7;14(17):2804. doi: 10.3390/plants14172804 (PMC12430576; doi:10.3390/plants14172804)
Supplement: Supplementary file 1 [file plants-14-02804-s001.zip › 5.Supplementary Table S5. The RT-qPCR primers.xlsx]

## Sheet:  gene RT-qPCR primer 
5. Supplementary Table S5. Candidate gene RT-qPCR primer design
Gene name	Primer	Sequence(5’-3’)	fragment size
COL	Forward primer	GAGACACACCATCACCAGAAT
	Reverse primer	GACCTTTAACTCTCCCGCTATG
GH-A10G1043-2300	Forward primer	CTGACTGCCGGCTTCTATAAC	102bp
	Reverse primer	GTCCATTCCAGGCAAGATGA
GH-A10G1043-RNAi	Forward primer	AGGTGTTGAATTGCCTGTCT	103bp
	Reverse primer	ACCTGCTTTCTGAACCATCTC
