# Supplementary material for: The Genetic Loci Associated with Fiber Development in Upland Cotton (Gossypium hirsutum L.) Were Mapped by the BSA-Seq Technique
Source: Plants (Basel). 2025 Sep 7;14(17):2804. doi: 10.3390/plants14172804 (PMC12430576; doi:10.3390/plants14172804)
Supplement: Supplementary file 1 [file plants-14-02804-s001.zip › 6.Supplementary Table S6. The amount of RNA per one tube used in qPCR primers.xlsx]

## Sheet: Sheet1
6. Supplementary Table S6. The amount of RNA per one tube used in qPCR
Name of sample	concentration(ng/ul)	volume(ul)
wild type（WT) 1	368.852	30
wild type（WT) 2	286.227	30
wild type (WT) 3	218.846	30
A10G1043-OE-1	220.25	30
A10G1043-OE-2	291.962	30
A10G1043-OE-3	201.899	30
A10G1043-OE-4	295.311	30
A10G1043-OE-5	268.462	30
A10G1043-OE-6	268.078	30
A10G1043-RNAi-1	228.186	30
A10G1043-RNAi-2	236.267	30
A10G1043-RNAi-3	235.4	30
A10G1043-RNAi-4	291.751	30
A10G1043-RNAi-5	235.082	30
A10G1043-RNAi-6	230.526	30
